# Supplementary material for: ZO-1 Guides Tight Junction Assembly and Epithelial Morphogenesis via Cytoskeletal Tension-Dependent and -Independent Functions
Source: Cells. 2022 Nov 25;11(23):3775. doi: 10.3390/cells11233775 (PMC9740252; doi:10.3390/cells11233775)
Supplement: Supplementary file 1 [file cells-11-03775-s001.zip]

Archive with 1 entries (1 files):
- cells-1955666-supplementary.pdf
